# Supplementary material for: Comparative Efficacy and Safety of Once-Weekly Pegylated Recombinant Human Growth Hormone Versus Daily Growth Hormone Therapy in Children: A Systematic Review and Meta-Analysis
Source: J Clin Med. 2025 Dec 10;14(24):8740. doi: 10.3390/jcm14248740 (PMC12734306; doi:10.3390/jcm14248740)
Supplement: Supplementary file 1 [file jcm-14-08740-s001.zip]

Archive with 1 entries (1 files):
- jcm-3981481-supplementary.pdf
